# Supplementary material for: Antibacterial activity and compositional analysis of Acer truncatum bunge leaf extract against Staphylococcus aureus
Source: Vet Med (Praha). 2025 May 28;70(5):166–76. doi: 10.17221/65/2024-VETMED (PMC12303035; doi:10.17221/65/2024-VETMED)
Supplement: Electronic Supplementary Material (ESM) Table S1 [file VETMED-70-05-124065-s001.xlsx]

## Sheet: Sheet1
ID	name	mz		rt	exact_mass	ppm	formula	precursor_type	class	sub_class	KEGG	KEGG_Pathway	CAS	hmdb	library	level	posneg	YZ_1	YZ_2	YZ_3
M117T644	Betaine	116.928		644.4	117.079	6.30579	C5H11NO2	[M]-	Carboxylic acids and derivatives	Amino acids, peptides, and analogues	C00719	Amino acid metabolism; Membrane transport; Global and overview maps	107-43-7 / 590-46-5	HMDB0000043	BioDeepDB	2	neg	3.41808e+10	4.95997e+10	7.08119e+10
M183T240_2	3,4-Dihydroxymandelic acid	183.03		240.3	184.037	0.131126	C8H8O5	[M-H]-			C05580	Amino acid metabolism; Global and overview maps	14883-87-5	HMDB0001866	BioDeepDB	2	neg	3.39198e+10	2.65096e+10	3.11796e+10
M447T300_2	Quercitrin	447.092		299.9	448.101	1.11561	C21H20O11	[M-H]-	Flavonoids	Flavonoid glycosides	C01750	Biosynthesis of other secondary metabolites	522-12-3	HMDB0033751	BioDeepDB	2	neg	3.08845e+10	2.67118e+10	2.63707e+10
M353T84_2	Chlorogenic acid	353.088		84	354.095	0.0679718	C16H18O9	[M-H]-	Benzene and substituted derivatives	1-hydroxy-2-unsubstituted benzenoids	C00852	Biosynthesis of other secondary metabolites; Global and overview maps	327-97-9/327-97-9 202650-88-2	HMDB0003164	MetaDNA	2	neg	1.78576e+10	1.14917e+10	2.05612e+10
M353T55_2	Neochlorogenic acid	353.088		55.2	354.095	0.0679718	C16H18O9	[M-H]-			C17147		c("906-33-2", "202650-88-2")		mzCloud	2	neg	9.17779e+09	6.47348e+09	9.66357e+09
M319T285_1	Myricetin	319.045		284.7	318.038	1.32896	C15H10O8	[M+H]+	Flavonoids	Flavones	C10107	Biosynthesis of other secondary metabolites; Global and overview maps	529-44-2	HMDB0002755	mzCloud	2	pos	6.47975e+09	6.85028e+09	6.5389e+09
M197T355	Vanillylmandelic acid	197.046		355	198.053	2.41568	C9H10O5	[M-H]-	Phenols	Methoxyphenols	C05584	Amino acid metabolism; Global and overview maps	55-10-7	HMDB0000291	BioDeepDB	2	neg	4.22147e+09	3.49657e+09	3.86371e+09
M150T681	D-Ribose	149.995		681	150.053	10.0547	C5H10O5	[M]-	Organooxygen compounds	Carbohydrates and carbohydrate conjugates	C00121	Carbohydrate metabolism; Membrane transport; Global and overview maps; Cell motility	613-83-2 / 50-69-1	HMDB0000283	BioDeepDB	2	neg	3.24427e+09	2.61139e+09	3.63988e+09
M595T251_3	Isovitexin 2''-O-beta-D-glucoside	595.164		251	594.159	3.48812	C27H30O15	[M+H]+			C04199	Biosynthesis of other secondary metabolites	60767-80-8		BioDeepDB	2	pos	3.10625e+09	3.47831e+09	2.64074e+09
M104T49	Choline	104.107		48.5	104.108	2.88165	C5H14NO	[M]+	Organonitrogen compounds	Quaternary ammonium salts	C00114	Cancer: overview; Membrane transport; Nervous system; Digestive system; Lipid metabolism; Amino acid metabolism; Global and overview maps	62-49-7	HMDB0000097	BioDeepDB	2	pos	3.08712e+09	2.80832e+09	3.00953e+09
M303T351	Quercetin	303.051		351.3	302.043	0.157763	C15H10O7	[M+H]+			C00389	Signal transduction; Biosynthesis of other secondary metabolites; Global and overview maps	522-12-3	HMDB0005794	BioDeepDB	2	pos	1.85802e+09	1.97068e+09	1.80405e+09
M277T582	Alpha-Linolenic acid	277.218		582.3	278.225	1.71706	C18H30O2	[M-H]-	Fatty Acyls	Lineolic acids and derivatives	C06427	Lipid metabolism; Chemical structure transformation maps; Global and overview maps	463-40-1	HMDB0001388	BioDeepDB	2	neg	1.77556e+09	1.43982e+09	1.35457e+09
M124T634	Picolinic acid	124.088		633.7	123.032	2.54889	C6H5NO2	[M+H]+	Pyridines and derivatives	Pyridinecarboxylic acids and derivatives	C10164	Amino acid metabolism; Global and overview maps	98-98-6 / 14639-25-9	HMDB0002243	BioDeepDB	2	pos	1.90462e+09	1.32962e+09	1.31114e+09
M256T685	Palmitic acid	256.267		685.2	256.24	14.257	C16H32O2	[M]+	Fatty Acyls	Fatty acids and conjugates	C00249	Lipid metabolism; Chemical structure transformation maps; Global and overview maps	57-10-3	HMDB0000220	BioDeepDB	2	pos	1.81837e+09	2.33144e+09	1.42595e+08
M124T602	Nicotinic acid	124.086		602.4	123.032	5.32418	C6H5NO2	[M+H]+	Pyridines and derivatives	Pyridinecarboxylic acids and derivatives	C00253	Metabolism of cofactors and vitamins; Biosynthesis of other secondary metabolites; Infectious disease: bacterial; Chemical structure transformation maps; Global and overview maps	59-67-6	HMDB0001488	BioDeepDB	2	pos	1.16928e+09	1.49773e+09	1.5189e+09
M376T459_2	Riboflavin	376.259		459.1	376.138	0.296493	C17H20N4O6	[M]+	Pteridines and derivatives	Alloxazines and isoalloxazines	C00255	Metabolism of cofactors and vitamins; Global and overview maps; Membrane transport; Digestive system	83-88-5	HMDB0000244	BioDeepDB	2	pos	1.18652e+09	1.05533e+09	1.87378e+09
M282T631	Oleic acid	282.28		630.6	282.256	1.1179	C18H34O2	[M]+	Fatty Acyls	Fatty acids and conjugates	C00712	Lipid metabolism; Chemical structure transformation maps; Aging	112-80-1	HMDB0000207	BioDeepDB	2	pos	1.58719e+09	1.61718e+09	2.71086e+08
M145T633	Anabasine	144.981		633.5	162.116	8.90707	C10H14N2	[M+H-H2O]+			C06180	Chemical structure transformation maps; Biosynthesis of other secondary metabolites; Global and overview maps	13078-04-1 / 494-52-0	HMDB0004350	BioDeepDB	2	pos	1.37969e+09	1.31091e+09	5.65786e+08
M173T46	Shikimic acid	173.047		45.8	174.053	8.52947	C7H10O5	[M-H]-	Organooxygen compounds	Alcohols and polyols	C00493	Chemical structure transformation maps; Amino acid metabolism; Global and overview maps	138-59-0	HMDB0003070	BioDeepDB	2	neg	9.92755e+08	9.71436e+08	9.2968e+08
M123T73	Niacinamide	123.055		72.8	122.048	0.617609	C6H6N2O	[M+H]+	Pyridines and derivatives	Pyridinecarboxylic acids and derivatives	C00153	Metabolism of cofactors and vitamins; Global and overview maps; Aging; Digestive system	98-92-0	HMDB0001406	BioDeepDB	2	pos	1.14393e+09	3.10555e+08	1.2881e+09
M289T237	Catechin	289.072		237.3	290.079	0.608845	C15H14O6	[M-H]-	Flavonoids	Flavans	C06562	Chemical structure transformation maps; Biosynthesis of other secondary metabolites; Global and overview maps	154-23-4	HMDB0002780	BioDeepDB	2	neg	1.58016e+08	1.21976e+09	1.16091e+09
M137T101	2-Methylbenzoic acid	137.06		101.1	136.052	0.0230069	C8H8O2	[M+H]+	Benzene and substituted derivatives	Benzoic acids and derivatives	C07215	Xenobiotics biodegradation and metabolism; Global and overview maps	118-90-1	HMDB0002340	BioDeepDB	2	pos	7.90107e+08	8.387e+08	8.29024e+08
M284T623	Octadecanamide	284.286		623.4	283.288	29.1115	C18H37NO	[M+H]+	Fatty Acyls	Fatty amides	C13846		124-26-5	HMDB0034146	BioDeepDB	2	pos	1.64398e+08	1.66439e+09	1.00304e+08
M116T53_2	L-Proline	116.071		52.5	115.063	0.283293	C5H9NO2	[M+H]+	Carboxylic acids and derivatives	Amino acids, peptides, and analogues	C00148	Cancer: overview; Membrane transport; Digestive system; Biosynthesis of other secondary metabolites; Translation; Amino acid metabolism; Global and overview maps	147-85-3	HMDB0000162	BioDeepDB	2	pos	5.75175e+08	4.98341e+08	5.79251e+08
M279T614	Bovinic acid	279.233		614.1	280.24	0.716247	C18H32O2	[M-H]-	Fatty Acyls	Lineolic acids and derivatives	C04056	Lipid metabolism	2540-56-9	HMDB0003797	BioDeepDB	2	neg	6.22463e+08	4.91645e+08	4.57018e+08
M287T378	Fisetin	287.056		378.3	286.048	2.50545	C15H10O6	[M+H]+			C10041		345909-34-4		BioDeepDB	2	pos	4.71563e+08	5.01199e+08	5.1983e+08
M153T237	2-Pyrocatechuic acid	153.02		236.9	154.027	4.41772	C7H6O4	[M-H]-	Benzene and substituted derivatives	Benzoic acids and derivatives	C00196	Chemical structure transformation maps; Xenobiotics biodegradation and metabolism; Global and overview maps; Metabolism of terpenoids and polyketides	303-38-8	HMDB0000397	BioDeepDB	2	neg	4.54625e+08	4.62477e+08	4.45647e+08
M627T231_3	Delphinidin 3,7-di-O-beta-D-glucoside	627.16		231.1	627.156	6.05906	C27H31O17	[M]+			C20496	Biosynthesis of other secondary metabolites			BioDeepDB	2	pos	4.74953e+08	4.36165e+08	4.08035e+08
M166T83_2	Benzocaine	166.087		82.9	165.079	1.34869	C9H11NO2	[M+H]+	Benzene and substituted derivatives	Benzoic acids and derivatives	C07527		94-09-7	HMDB0004992	mzCloud	2	pos	4.20735e+08	3.7136e+08	4.71655e+08
M243T174	3-Methoxy-4',5-dihydroxy-trans-stilbene	243.088		173.6	242.094	4.66407	C15H14O3	[M+H]+			C20154				BioDeepDB	2	pos	4.09547e+08	3.89115e+08	4.07964e+08
M169T326	Gallic acid	169.016		325.6	170.022	9.32457	C7H6O5	[M-H]-	Benzene and substituted derivatives	Benzoic acids and derivatives	C01424	Chemical structure transformation maps; Xenobiotics biodegradation and metabolism; Global and overview maps	149-91-7	HMDB0005807	BioDeepDB	2	neg	2.72049e+08	5.95235e+08	2.7698e+08
M138T53	4-Hydroxybenzoic acid	138.055		52.5	138.032	1.22193	C7H6O3	[M]+	Benzene and substituted derivatives	Benzoic acids and derivatives	C00156	Metabolism of cofactors and vitamins; Skeleton-based classification; Xenobiotics biodegradation and metabolism; Chemical structure transformation maps; Global and overview maps	99-96-7 / 456-23-5	HMDB0000500	BioDeepDB	2	pos	3.89109e+08	2.65902e+08	3.86672e+08
M183T200	Se-Methylselenocysteine	182.984		199.6	182.98	9.09345	C4H9NO2Se	[M]+	Carboxylic acids and derivatives	Amino acids, peptides, and analogues	C05689	Metabolism of other amino acids; Global and overview maps	26046-90-2 / 2574-71-2 / NA	HMDB0004113	BioDeepDB	2	pos	2.43267e+08	3.58767e+08	4.08573e+08
M137T142	3-Hydroxybenzoic acid	137.025		141.7	138.032	3.47382	C7H6O3	[M-H]-	Benzene and substituted derivatives	Benzoic acids and derivatives	C00587	Amino acid metabolism; Xenobiotics biodegradation and metabolism; Global and overview maps	99-06-9	HMDB0002466	BioDeepDB	2	neg	3.26729e+08	3.30579e+08	3.46464e+08
M159T114	Oxoadipic acid	158.979		114	160.037	11.5943	C6H8O5	[M-H]-	Keto acids and derivatives	Medium-chain keto acids and derivatives	C00322	Energy metabolism; Amino acid metabolism; Global and overview maps	3184-35-8	HMDB0000225	BioDeepDB	2	neg	1.07709e+08	1.51588e+08	7.37311e+08
M147T294	Coumarin	147.044		293.9	146.037	0.140297	C9H6O2	[M+H]+	Coumarins and derivatives		C05851	Biosynthesis of other secondary metabolites; Global and overview maps	91-64-5	HMDB0001218	BioDeepDB	2	pos	2.98416e+08	3.84241e+08	2.87215e+08
M127T248	1,2,3-Trihydroxybenzene	127.039		247.6	126.032	0.023705	C6H6O3	[M+H]+	Benzene and substituted derivatives	Phenols and derivatives	C01108	Xenobiotics biodegradation and metabolism; Global and overview maps; Target-based classification: Enzymes	87-66-1	HMDB0013674	BioDeepDB	2	pos	2.6458e+08	5.81377e+08	9.46532e+07
M272T290	Pelargonidin	272.064		289.9	271.061	14.6142	C15H11O5	[M+H]+	Endogenous Metabolites		C05904	Biosynthesis of other secondary metabolites; Global and overview maps	c("134-04-3", "7690-51-9")		mzCloud	2	pos	2.95454e+08	3.0638e+08	3.07406e+08
M312T636	Arachidic acid	312.328		635.8	312.303	8.63113	C20H40O2	[M]+	Fatty Acyls	Fatty acids and conjugates	C06425	Lipid metabolism	506-30-9	HMDB0002212	BioDeepDB	2	pos	1.44513e+07	4.78483e+08	3.80655e+08
M145T340	3-Hydroxymethylglutaric acid	145.048		340.4	162.053	20.9172	C6H10O5	[M+H-H2O]+	Fatty Acyls	Fatty acids and conjugates	C03761		503-49-1	HMDB0000355	BioDeepDB	2	pos	8.17818e+06	4.19077e+08	3.97706e+08
M415T466_2	Sodium deoxycholate	415.212		466	414.275	5.1095	C24H39O4. Na	[M+H]+			C11171		302-95-4		BioDeepDB	2	pos	3.07773e+08	2.977e+08	2.08627e+08
M281T657	(6Z)-Octadecenoic acid	281.248		657	282.256	0.0503476	C18H34O2	[M-H]-			C08363		593-39-5		BioDeepDB	2	neg	3.18005e+08	2.38941e+08	2.56773e+08
M333T77	1-O-Galloyl-beta-D-glucose	333.082		77.4	332.074	0.0444311	C13H16O10	[M+H]+			C01158	Chemical structure transformation maps	554-37-0		BioDeepDB	2	pos	2.72347e+08	2.7679e+08	2.60539e+08
M206T189_1	Xanthurenic acid	206.045		189.3	205.037	0.00300078	C10H7NO4	[M+H]+	Quinolines and derivatives	Quinoline carboxylic acids	C02470	Amino acid metabolism	59-00-7	HMDB0000881	BioDeepDB	2	pos	2.37646e+08	2.58288e+08	2.72254e+08
M265T219	(S)-Abscisic acid	265.143		219.1	264.136	1.50862	C15H20O4	[M+H]+	Prenol lipids	Sesquiterpenoids	C06082	Chemical structure transformation maps; Signal transduction; Global and overview maps; Metabolism of terpenoids and polyketides	21293-29-8	HMDB0035140	BioDeepDB	2	pos	2.11716e+08	3.58539e+08	1.83185e+08
M295T81	Prunasin	295.104		80.6	295.106	6.09951	C14H17NO6	[M]-	Benzene and substituted derivatives	Alcohols and polyols	C00844	Metabolism of other amino acids; Global and overview maps	99-18-3	HMDB0034934	MetaDNA	2	neg	2.37911e+08	2.47968e+08	2.32685e+08
M203T345	(-)-alpha-Curcumene	203.179		344.7	202.172	1.96871	C15H22	[M+H]+	Prenol lipids	Sesquiterpenoids	C09649		4176-17-4	HMDB0061838	BioDeepDB	2	pos	1.54054e+08	1.30797e+08	4.32361e+08
M432T466_2	Genistin	432.239		466	432.106	2.32369	C21H20O10	[M]+	Isoflavonoids	Isoflavonoid O-glycosides	C09126	Biosynthesis of other secondary metabolites	529-59-9	HMDB0033988	BioDeepDB	2	pos	2.49246e+08	2.6658e+08	1.76938e+08
M361T261	Lariciresinol	361.166		260.7	360.157	2.43249	C20H24O6	[M+H]+			C10646	Biosynthesis of other secondary metabolites; Global and overview maps	27003-73-2 / 83327-19-9		BioDeepDB	2	pos	2.16599e+08	2.49302e+08	2.22785e+08
M220T118	Pantothenic acid	220.119		118	219.111	3.28913	C9H17NO5	[M+H]+	Alcohols and polyols	Polyols	C00864	Metabolism of cofactors and vitamins; Metabolism of other amino acids; Global and overview maps; Digestive system	79-83-4 / 20938-62-9 / 137-08-6	HMDB0000210	BioDeepDB	2	pos	2.19043e+08	2.19915e+08	2.27617e+08
M134T589	Adenine	134		588.7	135.054	26.6459	C5H5N5	[M-H]-	Imidazopyrimidines	Purines and purine derivatives	C00147	Metabolism of terpenoids and polyketides; Global and overview maps; Nucleotide metabolism	73-24-5	HMDB0000034	BioDeepDB	2	neg	2.51899e+08	2.53104e+08	1.33738e+08
M151T88	2-Methoxy-4-vinylphenol	151.076		88	150.068	0.0044149	C9H10O2	[M+H]+	Phenols	Methoxyphenols	C17883		7786-61-0	HMDB0013744	BioDeepDB	2	pos	1.96411e+08	2.03759e+08	2.12724e+08
M113T63	Creatinine	112.986		63	113.059	13.2272	C4H7N3O	[M]-	Carboxylic acids and derivatives	Amino acids, peptides, and analogues	C00791	Amino acid metabolism; Global and overview maps	60-27-5	HMDB0000562	BioDeepDB	2	neg	1.52204e+08	2.27295e+08	2.178e+08
M179T61	D-Mannose	179.055		60.7	180.063	1.5402	C6H12O6	[M-H]-	Organooxygen compounds	Carbohydrates and carbohydrate conjugates	C00159	Membrane transport; Transport and catabolism; Carbohydrate metabolism; Immune system; Global and overview maps	3458-28-4 / 3458-28-4 31103-86-3 / 530-26-7	HMDB0000169	BioDeepDB	2	neg	1.81601e+08	1.85266e+08	2.13356e+08
M107T281	o-Xylene	107.085		281	106.078	1.86767	C8H10	[M+H]+	Benzene and substituted derivatives	Xylenes	C07212	Xenobiotics biodegradation and metabolism; Global and overview maps	95-47-6	HMDB0059851	BioDeepDB	2	pos	1.71338e+08	2.0193e+08	1.8833e+08
M146T164	8-Hydroxyquinoline	146.061		164	145.053	1.20986	C9H7NO	[M+H]+			C19434		148-24-3		BioDeepDB	2	pos	1.5671e+08	1.75645e+08	2.11479e+08
M338T664	Erucic acid	338.345		663.9	338.318	13.2122	C22H42O2	[M]+	Fatty Acyls	Fatty acids and conjugates	C08316	Lipid metabolism	112-86-7	HMDB0002068	BioDeepDB	2	pos	1.92151e+08	2.08393e+08	1.27465e+08
M287T349	Luteolin	287.056		349.3	286.048	4.61234	C15H10O6	[M+H]+	Flavonoids	Flavones	C01514	Biosynthesis of other secondary metabolites; Global and overview maps	491-70-3	HMDB0005800	BioDeepDB	2	pos	1.63764e+08	1.72381e+08	1.79691e+08
M153T353	(-)-cis-Carveol	153.128		353.3	152.12	3.91829	C10H16O	[M+H]+	Prenol lipids	Monoterpenoids	C11395	Metabolism of terpenoids and polyketides	2102-59-2	HMDB0036082	BioDeepDB	2	pos	1.54328e+08	1.75025e+08	1.75918e+08
M156T226	Scopoline	156.102		226.2	155.095	0.162967	C8H13NO2	[M+H]+			C10866		487-27-4		BioDeepDB	2	pos	1.61066e+08	1.63378e+08	1.71114e+08
M105T153	2-Phenylethanol	105.07		153.3	122.073	0.00247229	C8H10O	[M+H-H2O]+	Benzene and substituted derivatives		C05853	Amino acid metabolism	60-12-8	HMDB0033944	BioDeepDB	2	pos	1.41524e+08	1.79472e+08	1.63111e+08
M167T123	Desaminotyrosine	167.071		122.6	166.063	5.53058	C9H10O3	[M+H]+	Phenylpropanoic acids		C01744		501-97-3	HMDB0002199	BioDeepDB	2	pos	1.51141e+08	1.67473e+08	1.65069e+08
M110T378	Catechol	110.02		377.6	110.037	0.983613	C6H6O2	[M]+			C00090	Xenobiotics biodegradation and metabolism; Global and overview maps	120-80-9 / 12385-08-9		BioDeepDB	2	pos	8.2173e+07	3.60262e+08	3.78969e+07
M163T77	m-Coumaric acid	163.04		76.6	164.047	1.84003	C9H8O3	[M-H]-	Cinnamic acids and derivatives	Hydroxycinnamic acids and derivatives	C12621	Amino acid metabolism; Global and overview maps	588-30-7/14755-02-3	HMDB0001713	BioDeepDB	2	neg	1.61666e+08	1.88591e+08	1.21846e+08
M225T294	Methyl jasmonate	225.148		294.2	224.141	0.838958	C13H20O3	[M+H]+	Fatty Acyls	Lineolic acids and derivatives	C11512	Lipid metabolism; Global and overview maps	1211-29-6 / 39924-52-2	HMDB0036583	BioDeepDB	2	pos	9.90237e+07	1.80244e+08	1.88693e+08
M579T282_3	Rhoifolin	579.171		282.5	578.164	0.165097	C27H30O14	[M+H]+			C12627	Biosynthesis of other secondary metabolites	17306-46-6	HMDB0038848	BioDeepDB	2	pos	1.44236e+08	1.85258e+08	1.32714e+08
M191T48	Citric acid	191.019		48.4	192.027	1.57052	C6H8O7	[M-H]-	Carboxylic acids and derivatives	Tricarboxylic acids and derivatives	C00158	Cancer: overview; Chemical structure transformation maps; Signal transduction; Sensory system; Endocrine system; Carbohydrate metabolism; Biosynthesis of other secondary metabolites; Metabolism of terpenoids and polyketides; Amino acid metabolism; Energy metabolism; Global and overview maps	77-92-9/126-44-3	HMDB0000094	BioDeepDB	2	neg	1.52015e+08	1.18108e+08	1.83478e+08
M161T336	N(6)-Methyllysine	161.133		336.4	160.121	0.861467	C7H16N2O2	[M+H]+	Carboxylic acids and derivatives	Amino acids, peptides, and analogues	C02728		1188-07-4 / 7622-29-9	HMDB0002038	BioDeepDB	2	pos	1.49644e+08	1.52864e+08	1.46675e+08
M122T153	Phenylethylamine	122.097		153.3	121.089	1.01559	C8H11N	[M+H]+	Benzene and substituted derivatives	Phenethylamines	C05332	Amino acid metabolism; Global and overview maps	64-04-0	HMDB0012275	BioDeepDB	2	pos	1.33649e+08	1.68042e+08	1.43397e+08
M339T141_2	Esculin	339.082		141.1	340.079	27.6512	C15H16O9	[M-H]-	Coumarins and derivatives	Coumarin glycosides	C09264		531-75-9	HMDB0030820	mzCloud	2	neg	1.5197e+08	1.36077e+08	1.46044e+08
M142T215	O-Phosphoethanolamine	141.957		215	141.019	9.71559	C2H8NO4P	[M+H]+	Organic phosphoric acids and derivatives	Phosphate esters	C00346	Lipid metabolism; Signal transduction; Global and overview maps; Drug resistance: antimicrobial	1071-23-4	HMDB0000224	BioDeepDB	2	pos	1.9816e+08	1.91623e+08	3.96973e+07
M153T50	Protocatechuic acid	153.019		50.5	154.027	1.15018	C7H6O4	[M-H]-	Benzene and substituted derivatives	Benzoic acids and derivatives	C00230	Chemical structure transformation maps; Xenobiotics biodegradation and metabolism; Global and overview maps; Metabolism of terpenoids and polyketides	99-50-3	HMDB0001856	BioDeepDB	2	neg	1.39988e+08	1.5195e+08	1.35904e+08
M384T627	Vitamin D3	384.351		626.9	384.339	9.10523	C27H44O	[M]+	Steroids and steroid derivatives	Vitamin D and derivatives	C05443	Lipid metabolism; Immune disease; Global and overview maps; Digestive system	67-97-0	HMDB0000876	BioDeepDB	2	pos	1.16893e+08	1.62337e+08	1.45556e+08
M188T201	N-Alpha-acetyllysine	188.071		201.4	188.116	2.47967	C8H16N2O3	[M]+	Carboxylic acids and derivatives	Amino acids, peptides, and analogues	C12989		1946-82-3	HMDB0000446	BioDeepDB	2	pos	5.01196e+07	1.68074e+08	2.00153e+08
M193T128	trans-Ferulic acid	193.053		128.5	194.058	10.2356	C10H10O4	[M-H]-	Cinnamic acids and derivatives	Hydroxycinnamic acids and derivatives	C01494	Chemical structure transformation maps; Biosynthesis of other secondary metabolites; Global and overview maps	537-98-4 / 1135-24-6	HMDB0000954	BioDeepDB	2	neg	1.42983e+08	1.19128e+08	1.41769e+08
M145T177	4-Oxoglutaramate	145.052		176.9	145.037	12.8617	C5H7NO4	[M]+			C05572	Amino acid metabolism			BioDeepDB	2	pos	5.08195e+07	1.94874e+08	1.51843e+08
M243T74	Uridine	243.062		73.9	244.07	0.510158	C9H12N2O6	[M-H]-	Pyrimidine nucleosides		C00299	Membrane transport; Global and overview maps; Nucleotide metabolism	58-96-8	HMDB0000296	BioDeepDB	2	neg	1.80537e+08	1.07735e+08	9.99366e+07
M193T336	Isoferulic acid	193.051		335.5	194.058	2.42008	C10H10O4	[M-H]-	Cinnamic acids and derivatives	Hydroxycinnamic acids and derivatives	C10470		537-73-5	HMDB0000955	MoNA	2	neg	1.63758e+08	3.47409e+07	1.8265e+08
M147T76	L-Lyxonate	147.03		75.7	166.048	6.05321	C5H10O6	[M-H2O-H]-	Carboxylic acids and derivatives	Alcohols and polyols	C05412	Carbohydrate metabolism	4172-43-4		MetaDNA	2	neg	1.28131e+08	9.13701e+07	1.56223e+08
M182T177	Beta-Tyrosine	182.082		177.3	181.074	0.00898349	C9H11NO3	[M+H]+	Carboxylic acids and derivatives	Amino acids, peptides, and analogues	C04368	Amino acid metabolism		HMDB0003831	BioDeepDB	2	pos	1.12155e+08	1.41146e+08	1.1034e+08
M350T115	Perakine	350.147		115.5	350.163	3.83692	C21H22N2O3	[M]+			C19932		4382-56-3		BioDeepDB	2	pos	1.28596e+08	1.25496e+08	1.03969e+08
M191T219	Quinate	191.053		218.5	192.063	10.5513	C7H12O6	[M-H]-			C00296	Amino acid metabolism; Global and overview maps	77-95-2		BioDeepDB	2	neg	8.00301e+07	1.28768e+08	1.4595e+08
M113T56_2	Uracil	113.035		55.7	112.027	0	C4H4N2O2	[M+H]+	Diazines	Pyrimidines and pyrimidine derivatives	C00106	Metabolism of cofactors and vitamins; Metabolism of other amino acids; Global and overview maps; Nucleotide metabolism	66-22-8	HMDB0000300	BioDeepDB	2	pos	1.25157e+08	1.11216e+08	1.13498e+08
M168T88	3-Methoxytyramine	168.102		88	167.095	0.484063	C9H13NO2	[M+H]+	Phenols	Methoxyphenols	C05587	Nervous system; Biosynthesis of other secondary metabolites; Amino acid metabolism; Chemical structure transformation maps; Global and overview maps	554-52-9	HMDB0000022	BioDeepDB	2	pos	1.12772e+08	1.09285e+08	1.17494e+08
M114T603	Epsilon-caprolactam	114.092		603.3	113.084	0.0181904	C6H11NO	[M+H]+	Lactams	Caprolactams	C06593	Xenobiotics biodegradation and metabolism; Global and overview maps	105-60-2	HMDB0062769	BioDeepDB	2	pos	8.78031e+07	8.88476e+07	1.58526e+08
M300T120	2-Methoxyestrone	300.146		120.3	300.173	3.36209	C19H24O3	[M]+	Steroids and steroid derivatives	Estrane steroids	C05299	Lipid metabolism	362-08-3	HMDB0000010	BioDeepDB	2	pos	7.92657e+07	9.44966e+07	1.59417e+08
M188T149	2-Keto-6-acetamidocaproate	188.093		148.9	187.084	2.02179	C8H13NO4	[M+H]+	Keto acids and derivatives	Medium-chain keto acids and derivatives	C05548	Amino acid metabolism; Global and overview maps	59403-50-8	HMDB0012150	BioDeepDB	2	pos	1.04904e+08	1.11309e+08	1.15963e+08
M389T339	(1'S,5'R)-5'-Hydroxyaverantin	389.159		338.9	388.116	0.89164	C20H20O8	[M+H]+			C20501	Biosynthesis of other secondary metabolites; Global and overview maps			BioDeepDB	2	pos	8.76303e+07	1.14865e+08	1.18007e+08
M191T505	5-Hydroxyindoleacetic acid	191.053		504.7	191.058	26.1707	C10H9NO3	[M]-	Indoles and derivatives	Indolyl carboxylic acids and derivatives	C05635	Amino acid metabolism; Nervous system; Global and overview maps	54-16-0	HMDB0000763	BioDeepDB	2	neg	1.77352e+08	5.92721e+07	7.50855e+07
M337T167	Dattelic acid	337.093		167.2	336.084	2.74109	C16H16O8	[M+H]+	Benzene and substituted derivatives	1-hydroxy-2-unsubstituted benzenoids	C10434	Biosynthesis of other secondary metabolites; Global and overview maps	73263-62-4	HMDB0033999	MetaDNA	2	pos	9.99032e+07	8.72413e+07	1.16405e+08
M127T389	Maltol	127.04		389	126.032	6.73028	C6H6O3	[M+H]+	Pyrans	Pyranones and derivatives	C11918	Global and overview maps; Metabolism of terpenoids and polyketides	118-71-8	HMDB0030776	BioDeepDB	2	pos	1.81472e+08	5.23815e+07	6.6385e+07
M169T174	Uric acid	169.05		174.2	168.028	15.2157	C5H4N4O3	[M+H]+	Imidazopyrimidines	Purines and purine derivatives	C00366	Global and overview maps; Nucleotide metabolism; Digestive system	69-93-2	HMDB0000289	BioDeepDB	2	pos	1.02549e+08	1.00009e+08	9.31719e+07
M298T545	Spiroxamine	298.275		544.6	297.267	3.20315	C18H35NO2	[M+H]+			C11124		118134-30-8		BioDeepDB	2	pos	1.16413e+08	1.12448e+08	6.42794e+07
M284T56_2	Guanosine	284.099		55.7	283.092	0.0638413	C10H13N5O5	[M+H]+	Purine nucleosides		C00387	Membrane transport; Global and overview maps; Nucleotide metabolism	118-00-3	HMDB0000133	BioDeepDB	2	pos	4.05627e+07	1.1419e+08	1.38273e+08
M165T111	Phenyllactate	165.056		111.2	166.063	1.67216	C9H10O3	[M-H]-	Phenylpropanoic acids		C05607	Chemical structure transformation maps; Amino acid metabolism; Biosynthesis of other secondary metabolites; Global and overview maps	7326-19-4	HMDB0000563	mzCloud	2	neg	8.87473e+07	9.84779e+07	1.03414e+08
M110T33	2-Aminophenol	110.02		33.4	109.053	5.53945	C6H7NO	[M+H]+			C01987	Amino acid metabolism; Xenobiotics biodegradation and metabolism; Global and overview maps	95-55-6		BioDeepDB	2	pos	1.20891e+08	1.02375e+08	6.63619e+07
M151T144	Guanine	151.04		143.6	151.049	3.5066	C5H5N5O	[M]+	Imidazopyrimidines	Purines and purine derivatives	C00242	Global and overview maps; Nucleotide metabolism	73-40-5	HMDB0000132	BioDeepDB	2	pos	9.45813e+07	8.85889e+07	1.0637e+08
M135T649	Phenyl acetate	134.895		648.7	136.052	12.6373	C8H8O2	[M-H]-			C00548		122-79-2		BioDeepDB	2	neg	1.80516e+08	5.10271e+07	5.71279e+07
M112T51	Cytosine	112.051		51.4	111.043	1.99909	C4H5N3O	[M+H]+	Diazines	Pyrimidines and pyrimidine derivatives	C00380	Global and overview maps; Nucleotide metabolism	71-30-7	HMDB0000630	BioDeepDB	2	pos	9.84664e+07	9.77267e+07	8.9602e+07
M441T202	Lusitanicoside	441.175		202	442.184	4.13442	C21H30O10	[M-H]-	Organooxygen compounds	Carbohydrates and carbohydrate conjugates	C10474		499-35-4	HMDB0034120	mzCloud	2	neg	7.43939e+07	1.59224e+08	4.50202e+07
M244T52	Cytidine	244.093		51.7	243.085	0.311357	C9H13N3O5	[M+H]+			C00475	Membrane transport; Global and overview maps; Nucleotide metabolism	65-46-3		BioDeepDB	2	pos	9.4528e+07	8.8177e+07	8.23931e+07
M162T52	L-Carnitine	162.113		52	161.105	1.99861	C7H15NO3	[M+H]+	Organonitrogen compounds	Quaternary ammonium salts	C00318	Environmental adaptation; Digestive system	541-15-1	HMDB0000062	BioDeepDB	2	pos	9.54565e+07	7.20102e+07	9.73328e+07
M141T252	L-Histidinol	141.091		252.5	141.09	0.365888	C6H11N3O	[M]+	Organonitrogen compounds	Amines	C00860	Amino acid metabolism; Global and overview maps	4836-52-6	HMDB0003431	BioDeepDB	2	pos	9.12729e+07	7.76135e+07	9.30303e+07
M135T410	Perillyl alcohol	135.119		410.4	152.12	8.141	C10H16O	[M+H-H2O]+	Prenol lipids	Monoterpenoids	C02452	Global and overview maps; Metabolism of terpenoids and polyketides	536-59-4/18457-55-1	HMDB0003634	BioDeepDB	2	pos	5.23002e+07	1.13439e+08	9.07414e+07
M228T542	Deoxyuridine	228.197		541.7	228.075	4.95787	C9H12N2O5	[M]+	Pyrimidine nucleosides	Pyrimidine 2'-deoxyribonucleosides	C00526	Membrane transport; Global and overview maps; Nucleotide metabolism	951-78-0	HMDB0000012	BioDeepDB	2	pos	7.5172e+07	1.05861e+08	6.55344e+07
M163T175	4-Hydroxycinnamic acid	163.043		175.3	164.047	15.7996	C9H8O3	[M-H]-	Cinnamic acids and derivatives	Hydroxycinnamic acids and derivatives	C00811	Metabolism of cofactors and vitamins; Biosynthesis of other secondary metabolites; Amino acid metabolism; Chemical structure transformation maps; Global and overview maps	7400-08-0 / 7400-08-0 501-98-4 / 501-98-4	HMDB0002035	BioDeepDB	2	neg	1.03565e+08	6.8988e+07	7.16441e+07
M203T236	Sebacic acid	203.128		235.7	202.12	2.08735	C10H18O4	[M+H]+	Fatty Acyls	Fatty acids and conjugates	C08277		111-20-6	HMDB0000792	BioDeepDB	2	pos	7.94592e+07	8.06978e+07	7.68312e+07
M305T317	Arachidonic acid	305.248		317.4	304.24	0.0099627	C20H32O2	[M+H]+	Fatty Acyls	Fatty acids and conjugates	C00219	Circulatory system; Cell growth and death; Nervous system; Sensory system; Endocrine system; Lipid metabolism; Structure-based classification; Immune system; Infectious disease: parasitic; Global and overview maps	506-32-1	HMDB0001043	BioDeepDB	2	pos	8.41414e+07	7.22737e+07	7.81275e+07
M203T141	L-Tryptophan	203.083		140.5	204.09	0.118179	C11H12N2O2	[M-H]-	Indoles and derivatives	Indolyl carboxylic acids and derivatives	C00078	Cancer: overview; Nervous system; Digestive system; Development and regeneration; Biosynthesis of other secondary metabolites; Translation; Amino acid metabolism; Chemical structure transformation maps; Infectious disease: parasitic; Global and overview maps	153-94-6	HMDB0013609	BioDeepDB	2	neg	7.79775e+07	7.04956e+07	8.19328e+07
M155T389	2,3-Butanediol	154.99		388.7	154.012	0.00525668	C4H10O2S2	[M+H]+	Organooxygen compounds	Alcohols and polyols	C00265		513-85-9 / 3483-12-3	HMDB0003156	BioDeepDB	2	pos	8.24806e+07	1.0402e+08	3.97091e+07
M177T62	Gluconolactone	177.041		61.6	178.048	1.69452	C6H10O6	[M-H]-	Organooxygen compounds	Carbohydrates and carbohydrate conjugates	C00198	Carbohydrate metabolism; Global and overview maps	90-80-2	HMDB0000150	BioDeepDB	2	neg	2.36054e+07	9.84196e+07	1.02322e+08
M403T209_1	Gardenoside	403.125		208.9	404.132	0.307597	C17H24O11	[M-H]-			C09779		24512-62-7		mzCloud	2	neg	8.00615e+07	7.94223e+07	5.65592e+07
M297T646	Tridemorph	297.297		646.1	297.303	21.7456	C19H39NO	[M]+	Oxazinanes	Morpholines	C11285		c("24602-86-6", "81412-43-3", "NA")	HMDB0031810	mzCloud	2	pos	1.03624e+08	4.92374e+07	5.34148e+07
M315T204	N-Acetylthienamycin	315.071		204.5	314.094	0.26377	C13H18N2O5S	[M+H]+			C17377	Biosynthesis of other secondary metabolites; Global and overview maps			BioDeepDB	2	pos	5.4573e+07	8.88588e+07	6.03337e+07
M121T111	Styrene Oxide	121.065		110.9	120.058	3.50225	C8H8O	[M+H]+	Benzene and substituted derivatives		C02083		96-09-3	HMDB0062765	BioDeepDB	2	pos	6.35733e+07	6.65443e+07	6.92412e+07
M183T329	Sorbitol	182.989		328.6	182.079	6.49495	C6H14O6	[M+H]+	Organooxygen compounds	Carbohydrates and carbohydrate conjugates	C00794	Carbohydrate metabolism; Membrane transport; Global and overview maps	50-70-4	HMDB0000247	BioDeepDB	2	pos	6.70224e+07	4.76061e+07	8.3165e+07
M117T64	Succinic acid	117.02		64.4	118.027	2.35858	C4H6O4	[M-H]-	Carboxylic acids and derivatives	Dicarboxylic acids and derivatives	C00042	Cancer: overview; Metabolism of cofactors and vitamins; Chemical structure transformation maps; Signal transduction; Nervous system; Endocrine system; Carbohydrate metabolism; Xenobiotics biodegradation and metabolism; Amino acid metabolism; Energy metabolism; Global and overview maps	110-15-6	HMDB0000254	BioDeepDB	2	neg	5.13909e+07	5.94704e+07	7.42954e+07
M116T689	trans-1,2-Cyclohexanediol	115.921		689.3	116.084	13.6655	C6H12O2	[M]-			C03739	Xenobiotics biodegradation and metabolism; Global and overview maps	1460-57-7		BioDeepDB	2	neg	5.59999e+07	4.4307e+07	8.32218e+07
M145T418	Spermidine	145.049		417.8	145.158	6.77439	C7H19N3	[M]+	Organonitrogen compounds	Amines	C00315	Membrane transport; Metabolism of other amino acids; Digestive system; Biosynthesis of other secondary metabolites; Metabolism of terpenoids and polyketides; Amino acid metabolism; Global and overview maps	124-20-9	HMDB0001257	BioDeepDB	2	pos	7.02007e+07	2.4741e+07	8.81103e+07
M224T427	Hydroxykynurenine	224.129		427.4	224.08	1.4249	C10H12N2O4	[M]+	Organooxygen compounds	Carbonyl compounds	C02794		484-78-6 / 2147-61-7	HMDB0000732	BioDeepDB	2	pos	6.00215e+07	6.27371e+07	5.93654e+07
M131T43	Glutaric acid	131.036		42.9	132.042	6.68519	C5H8O4	[M-H]-	Carboxylic acids and derivatives	Dicarboxylic acids and derivatives	C00489	Lipid metabolism; Amino acid metabolism; Global and overview maps	110-94-1	HMDB0000661	BioDeepDB	2	neg	5.02351e+07	7.02843e+07	5.78942e+07
M211T53	D-Glycero-D-galacto-heptitol	211.082		53	212.09	0.346538	C7H16O7	[M-H]-	Organooxygen compounds	Carbohydrates and carbohydrate conjugates	C08255		527-06-0	HMDB0033750	MoNA	2	neg	6.14885e+07	5.59988e+07	6.05151e+07
M223T590	Thymidine	223.029		589.6	242.09	2.72439	C10H14N2O5	[M-H2O-H]-	Pyrimidine nucleosides	Pyrimidine 2'-deoxyribonucleosides	C00214	Global and overview maps; Nucleotide metabolism	50-89-5	HMDB0000273	BioDeepDB	2	neg	6.22283e+07	5.67761e+07	5.25658e+07
M423T683	Alpha-Tocotrienol	423.325		682.7	424.334	3.83629	C29H44O2	[M-H]-	Prenol lipids	Quinone and hydroquinone lipids	C14153	Metabolism of cofactors and vitamins; Global and overview maps	1721-51-3/58864-81-6	HMDB0006327	BioDeepDB	2	neg	7.41687e+07	5.22594e+07	4.20852e+07
M147T236	L-Xylonate	147.03		236.3	166.048	5.37308	C5H10O6	[M-H2O-H]-	Carboxylic acids and derivatives	Alcohols and polyols	C05411	Carbohydrate metabolism		HMDB0060256	MetaDNA	2	neg	5.54896e+07	5.68996e+07	5.52856e+07
M293T510	13(S)-HpOTrE	293.211		510.4	310.214	14.0668	C18H30O4	[M+H-H2O]+			C04785	Lipid metabolism; Global and overview maps	67597-26-6		BioDeepDB	2	pos	6.10953e+07	5.16557e+07	5.40843e+07
M137T215	Gentisate aldehyde	137.025		214.8	138.032	3.47382	C7H6O3	[M-H]-	Organooxygen compounds	Carbonyl compounds	C05585	Amino acid metabolism; Global and overview maps	1194-98-5	HMDB0004062	mzCloud	2	neg	5.33568e+07	3.97966e+07	6.95792e+07
M336T592	12-Keto-tetrahydro-leukotriene B4	336.31		592.2	336.23	1.44071	C20H32O4	[M]+	Fatty Acyls	Eicosanoids	C02165	Nervous system; Sensory system; Digestive system; Endocrine system; Lipid metabolism; Signaling molecules and interaction; Structure-based classification; Global and overview maps	71160-24-2	HMDB0002995	BioDeepDB	2	pos	3.88452e+07	5.03208e+07	6.68216e+07
M332T72	5'-O-beta-D-Glucosylpyridoxine	332.137		72.5	331.127	9.36118	C14H21NO8	[M+H]+			C03996		26545-80-2		BioDeepDB	2	pos	4.81317e+07	4.67624e+07	5.92708e+07
M355T74	1-O-Feruloyl-beta-D-glucose	355.105		73.7	356.111	5.56458	C16H20O9	[M-H]-	Benzene and substituted derivatives	1-hydroxy-2-unsubstituted benzenoids	C17759				MetaDNA	2	neg	5.18721e+07	5.23377e+07	4.94135e+07
M227T591	Myristic acid	227.203		590.7	228.209	6.49639	C14H28O2	[M-H]-	Fatty Acyls	Fatty acids and conjugates	C06424	Lipid metabolism; Global and overview maps	544-63-8	HMDB0000806	BioDeepDB	2	neg	5.86742e+07	4.52843e+07	4.1239e+07
M164T108	L-Tyrosine	164.071		108	181.074	25.1965	C9H11NO3	[M+H-H2O]+	Carboxylic acids and derivatives	Amino acids, peptides, and analogues	C00082	Cancer: overview; Metabolism of cofactors and vitamins; Metabolism of other amino acids; Chemical structure transformation maps; Nervous system; Endocrine system; Digestive system; Neurodegenerative disease; Biosynthesis of other secondary metabolites; Translation; Metabolism of terpenoids and polyketides; Amino acid metabolism; Substance dependence; Energy metabolism; Global and overview maps	60-18-4	HMDB0000158	BioDeepDB	2	pos	4.75073e+07	4.72011e+07	4.64509e+07
M107T88	Benzaldehyde	107.049		88	106.042	0.000391417	C7H6O	[M+H]+	Benzene and substituted derivatives	Benzoyl derivatives	C00261	Xenobiotics biodegradation and metabolism; Global and overview maps	100-52-7	HMDB0006115	BioDeepDB	2	pos	5.73633e+07	2.5961e+07	5.74529e+07
M266T94	Adenosine	266.089		93.7	267.097	0.751627	C10H13N5O4	[M-H]-	Purine nucleosides		C00212	Circulatory system; Membrane transport; Signal transduction; Endocrine system; Neurodegenerative disease; Signaling molecules and interaction; Nucleotide metabolism; Substance dependence; Global and overview maps	58-61-7	HMDB0000050	BioDeepDB	2	neg	4.78745e+07	4.4816e+07	4.55321e+07
M307T131	(-)-Epigallocatechin	307.08		131.5	306.074	2.85267	C15H14O7	[M+H]+	Flavonoids	Flavans	C12136	Biosynthesis of other secondary metabolites; Global and overview maps	970-74-1	HMDB0038361	BioDeepDB	2	pos	4.14722e+07	4.85645e+07	4.71076e+07
M138T93	Tyramine	138.092		93.2	137.084	3.07042	C8H11NO	[M+H]+	Benzene and substituted derivatives	Phenethylamines	C00483	Chemical structure transformation maps; Digestive system; Biosynthesis of other secondary metabolites; Signaling molecules and interaction; Amino acid metabolism; Energy metabolism; Global and overview maps	51-67-2	HMDB0000306	BioDeepDB	2	pos	5.31452e+07	5.53316e+07	2.79998e+07
M170T73	Pyridoxine	170.082		73.4	169.074	3.08088	C8H11NO3	[M+H]+	Azacyclic compounds	Alcohols and polyols	C00314	Metabolism of cofactors and vitamins; Global and overview maps	65-23-6	HMDB0000239	MetaDNA	2	pos	4.27194e+07	4.52025e+07	4.53844e+07
M136T76	Tetrahydropteridine	136.076		75.7	136.075	8.08372	C6H8N4	[M]+	Pteridines and derivatives		C05650		10593-78-9	HMDB0001216	BioDeepDB	2	pos	4.25917e+07	4.39565e+07	4.46659e+07
M553T645_2	beta-Cryptoxanthin	553.445		645.5	552.433	7.99357	C40H56O	[M+H]+			C08591	Global and overview maps; Metabolism of terpenoids and polyketides	472-70-8		BioDeepDB	2	pos	6.10756e+07	4.41981e+07	1.74902e+07
M167T187	Vanillic acid	167.036		186.7	168.042	4.04704	C8H8O4	[M-H]-	Benzene and substituted derivatives	Benzoic acids and derivatives	C06672	Xenobiotics biodegradation and metabolism; Global and overview maps	121-34-6	HMDB0000484	BioDeepDB	2	neg	4.05106e+07	3.43152e+07	4.57342e+07
M187T70	Azelaic acid	187.098		70.1	188.105	0.940684	C9H16O4	[M-H]-	Fatty Acyls	Fatty acids and conjugates	C08261		123-99-9	HMDB0000784	BioDeepDB	2	neg	3.70649e+07	4.13923e+07	4.13365e+07
M165T143	Vanylglycol	165.056		142.8	184.074	4.78625	C9H12O4	[M-H2O-H]-	Phenols	Methoxyphenols	C05594	Amino acid metabolism; Global and overview maps	534-82-7/67423-45-4	HMDB0001490	BioDeepDB	2	neg	3.68331e+07	3.95455e+07	4.07572e+07
M321T610	Pregnanediol	321.315		609.8	320.272	0.329791	C21H36O2	[M+H]+	Steroids and steroid derivatives	Pregnane steroids	C05484	Lipid metabolism; Global and overview maps	80-92-2	HMDB0004025	BioDeepDB	2	pos	8.40044e+06	5.37244e+07	5.06428e+07
M179T107	Caffeate	179.035		106.6	180.042	0.983047	C9H8O4	[M-H]-			C01197	Chemical structure transformation maps; Biosynthesis of other secondary metabolites; Global and overview maps	501-16-6 / 331-39-5		BioDeepDB	2	neg	3.86096e+07	3.5327e+07	3.83574e+07
M237T358	Capsidiol	237.185		357.9	236.178	0.94441	C15H24O2	[M+H]+	Prenol lipids	Sesquiterpenoids	C09627	Metabolism of terpenoids and polyketides	37208-05-2	HMDB0002352	BioDeepDB	2	pos	5.4073e+07	3.20429e+07	2.55034e+07
M146T174	(2R,5S)-2,5-Diaminohexanoate	146.118		173.6	146.106	2.41761	C6H14N2O2	[M]+			C05161	Amino acid metabolism; Global and overview maps			BioDeepDB	2	pos	3.54436e+07	3.51073e+07	3.95964e+07
M101T153	Methyl isobutyl ketone	101.096		152.8	100.089	0.0850057	C6H12O	[M+H]+	Organooxygen compounds	Carbonyl compounds	C19263		108-10-1	HMDB0002939	BioDeepDB	2	pos	3.28202e+07	3.56928e+07	3.73152e+07
M173T109	2-Oxoarginine	173.081		109.2	173.08	5.19988	C6H11N3O3	[M]+	Keto acids and derivatives	Short-chain keto acids and derivatives	C03771	Amino acid metabolism; Global and overview maps	3715-10-4	HMDB0004225	BioDeepDB	2	pos	3.41593e+07	3.52852e+07	3.55761e+07
M135T657	N,N-Dimethyl-1,4-phenylenediamine	134.895		657.1	136.1	13.316	C8H12N2	[M-H]-			C04203		99-98-9		BioDeepDB	2	neg	1.51249e+07	3.0977e+07	5.8e+07
M153T216	1,2-Epoxy-p-menth-8-ene	153.128		216.2	152.12	3.91829	C10H16O	[M+H]+	Oxepanes		C07271	Metabolism of terpenoids and polyketides	1195-92-2	HMDB0035158	BioDeepDB	2	pos	3.10796e+07	3.23181e+07	3.24437e+07
M369T508	Misoprostol	369.263		508.4	368.256	0.406924	C21H36O5	[M+H]+			C07227		59122-46-2		BioDeepDB	2	pos	3.09774e+07	3.27146e+07	2.82844e+07
M143T110	trans-trans-Muconic acid	143.034		110	142.027	0.466074	C6H6O4	[M+H]+	Fatty Acyls	Fatty acids and conjugates	C02480	Xenobiotics biodegradation and metabolism; Global and overview maps	3588-17-8 / 505-70-4 / 1119-72-8	HMDB0002349	BioDeepDB	2	pos	3.35115e+07	2.99931e+07	2.44801e+07
M301T74	4-(beta-D-Glucosyloxy)benzoate	301.103		73.9	300.084	0.0385951	C13H16O8	[M+H]+			C03993	Metabolism of cofactors and vitamins			BioDeepDB	2	pos	3.05047e+07	2.54938e+07	3.04517e+07
M253T431	5,7-Dihydroxyflavone	253.05		430.8	254.058	0.396046	C15H10O4	[M-H]-	Flavonoids	Flavones	C10028	Biosynthesis of other secondary metabolites	480-40-0	HMDB0036619	BioDeepDB	2	neg	2.52387e+07	2.5855e+07	2.62635e+07
M299T540	all-trans-Retinoic acid	299.261		540.1	300.209	7.4102	C20H28O2	[M-H]-	Prenol lipids	Retinoids	C00777	Cancer: overview; Metabolism of cofactors and vitamins; Cancer: specific types; Immune system; Global and overview maps	302-79-4	HMDB0001852	BioDeepDB	2	neg	2.33468e+07	2.31634e+07	3.01556e+07
M163T426	4-Hydroxycoumarin	163.04		425.7	162.032	2.89678	C9H6O3	[M+H]+			C20414		1076-38-6		BioDeepDB	2	pos	2.53612e+07	2.51125e+07	2.57711e+07
M227T639_2	Deoxycytidine	227.184		638.9	227.091	0.0275108	C9H13N3O4	[M]+	Pyrimidine nucleosides	Pyrimidine 2'-deoxyribonucleosides	C00881	Membrane transport; Global and overview maps; Nucleotide metabolism	951-77-9	HMDB0000014	BioDeepDB	2	pos	1.46335e+07	2.96687e+07	3.14275e+07
M117T208	Fumaric acid	117.091		207.7	116.011	0.126204	C4H4O4	[M+H]+	Carboxylic acids and derivatives	Dicarboxylic acids and derivatives	C00122	Cancer: overview; Metabolism of cofactors and vitamins; Chemical structure transformation maps; Signal transduction; Endocrine system; Carbohydrate metabolism; Xenobiotics biodegradation and metabolism; Amino acid metabolism; Energy metabolism; Global and overview maps	110-17-8	HMDB0000134	BioDeepDB	2	pos	2.19333e+07	2.34527e+07	2.41005e+07
M151T199	Mandelic acid	151.041		199.1	152.047	3.81354	C8H8O3	[M-H]-	Benzene and substituted derivatives		C01984	Xenobiotics biodegradation and metabolism; Global and overview maps	90-64-2 / 17199-29-0	HMDB0000703	BioDeepDB	2	neg	2.04538e+07	2.26727e+07	2.55214e+07
M115T198	Maleamate	115.004		197.7	115.027	15.41	C4H5NO3	[M]-			C01596	Metabolism of cofactors and vitamins; Global and overview maps	557-24-4		BioDeepDB	2	neg	1.96945e+07	2.10065e+07	2.77131e+07
M323T74	Melibiose	323.097		74.2	342.116	1.88798	C12H22O11	[M-H2O-H]-	Organooxygen compounds	Carbohydrates and carbohydrate conjugates	C05400	Carbohydrate metabolism	585-99-9 / 17296-19-4	HMDB0000048	BioDeepDB	2	neg	2.12151e+07	2.15381e+07	2.01592e+07
M135T282	Chavicol	135.081		281.9	134.073	0.0548557	C9H10O	[M+H]+	Phenols	1-hydroxy-2-unsubstituted benzenoids	C16930	Biosynthesis of other secondary metabolites	501-92-8	HMDB0034107	BioDeepDB	2	pos	1.60364e+07	1.78018e+07	1.69782e+07
M293T507	13-L-Hydroperoxylinoleic acid	293.214		506.7	312.23	8.49209	C18H32O4	[M-H2O-H]-	Fatty Acyls	Lineolic acids and derivatives	C04717	Lipid metabolism; Global and overview maps	33964-75-9	HMDB0003871	BioDeepDB	2	neg	1.35587e+07	2.18144e+07	1.52595e+07
M140T34_2	Acetylphosphate	139.983		33.9	139.988	4.34985	C2H5O5P	[M]+	Organic phosphoric acids and derivatives	Phosphate esters	C00227	Carbohydrate metabolism; Energy metabolism; Metabolism of other amino acids; Global and overview maps	590-54-5	HMDB0001494	BioDeepDB	2	pos	1.92295e+07	1.46569e+07	1.22303e+07
M149T546	L-Arabinose	149.01		545.8	150.053	9.85641	C5H10O5	[M-H]-	Organooxygen compounds	Carbohydrates and carbohydrate conjugates	C00259	Carbohydrate metabolism; Membrane transport; Global and overview maps	5328-37-0 / 147-81-9 / 87-72-9	HMDB0000646	BioDeepDB	2	neg	1.41723e+07	1.59876e+07	1.59421e+07
M439T430_1	Leukotriene E4	439.23		430	439.239	21.8565	C23H37NO5S	[M]+	Fatty Acyls	Eicosanoids	C05952	Lipid metabolism; Immune system; Global and overview maps; Signaling molecules and interaction	75715-89-8	HMDB0002200	BioDeepDB	2	pos	1.56124e+07	1.49307e+07	1.33104e+07
M148T53	L-Glutamic acid	148.108		53.4	147.053	0.149509	C5H9NO4	[M+H]+	Carboxylic acids and derivatives	Amino acids, peptides, and analogues	C00025	Neurodegenerative disease; Biosynthesis of other secondary metabolites; Substance dependence; Cellular community - eukaryotes; Energy metabolism; Metabolism of other amino acids; Excretory system; Carbohydrate metabolism; Cancer: overview; Membrane transport; Cell growth and death; Signal transduction; Nervous system; Digestive system; Environmental adaptation; Amino acid metabolism; Chemical str…	56-86-0	HMDB0000148	BioDeepDB	2	pos	4.2641e+06	3.22311e+07	6.32735e+06
M102T103	Isovaleric acid	102.128		103.4	102.068	0.142212	C5H10O2	[M]+	Fatty Acyls	Fatty acids and conjugates	C08262	Chemical structure transformation maps; Global and overview maps; Digestive system	503-74-2	HMDB0000718	BioDeepDB	2	pos	1.44289e+07	1.3428e+07	1.40933e+07
M329T67	Aflatoxin G2	329.069		67.3	330.074	6.6126	C17H14O7	[M-H]-	Coumarins and derivatives	Furanocoumarins	C16754	Biosynthesis of other secondary metabolites; Global and overview maps	7241-98-7	HMDB0030475	mzCloud	2	neg	1.49665e+07	1.58002e+07	1.05793e+07
M223T429	Sinapic acid	223.061		429.1	224.069	0.437028	C11H12O5	[M-H]-	Cinnamic acids and derivatives	Hydroxycinnamic acids and derivatives	C00482	Chemical structure transformation maps; Biosynthesis of other secondary metabolites; Global and overview maps	530-59-6/530-59-6 7362-37-0/7362-37-0	HMDB0032616	MoNA	2	neg	1.12374e+07	1.15898e+07	1.30908e+07
M191T123	Isocitric acid	191.02		122.6	192.027	0.397865	C6H8O7	[M-H]-	Carboxylic acids and derivatives	Alcohols and polyols	C00311	Cancer: overview; Chemical structure transformation maps; Endocrine system; Carbohydrate metabolism; Energy metabolism; Global and overview maps	320-77-4	HMDB0000193	MetaDNA	2	neg	1.64983e+07	1.58279e+07	3.05326e+06
M160T73	(1H-Indol-3-yl)-N-methylmethanamine	160.108		73.4	160.1	0.576468	C10H12N2	[M]+			C21602				BioDeepDB	2	pos	4.43805e+06	1.49851e+07	1.58125e+07
M277T493	6-Phosphogluconic acid	277.18		493.5	276.025	0.554553	C6H13O10P	[M+H]+	Organooxygen compounds	Carbohydrates and carbohydrate conjugates	C00345	Carbohydrate metabolism; Global and overview maps	921-62-0 / 53411-70-4	HMDB0001316	BioDeepDB	2	pos	1.64356e+07	7.80234e+06	7.33e+06
M465T394_1	Delphinidin 3-glucoside	465.093		394	465.103	22.7906	C21H21O12	[M]+	Benzene and substituted derivatives	1-benzopyrans	C12138	Biosynthesis of other secondary metabolites	6906-38-3/6906-38-3 50986-17-9/50986-17-9	HMDB0037997	MetaDNA	2	pos	7.85991e+06	7.14719e+06	6.00297e+06
M141T41	4,5-Dihydroorotic acid	141.028		41.2	158.033	15.1318	C5H6N2O4	[M+H-H2O]+	Carboxylic acids and derivatives	Amino acids, peptides, and analogues	C00337	Global and overview maps; Nucleotide metabolism	155-54-4 / 5988-19-2	HMDB0000528	BioDeepDB	2	pos	2.03866e+06	2.8995e+06	1.36757e+07
M110T144	Hydroquinone	110.037		143.9	110.037	2.72637	C6H6O2	[M]+	Phenols	Benzenediols	C00530	Amino acid metabolism; Xenobiotics biodegradation and metabolism; Global and overview maps	123-31-9	HMDB0002434	BioDeepDB	2	pos	5.2242e+06	5.76105e+06	6.04793e+06
M191T476	trans-Isoasarone	191.107		475.7	208.11	22.1552	C12H16O3	[M+H-H2O]+	Benzene and substituted derivatives	Phenols and derivatives	C17846		2883-98-9	HMDB0031469	BioDeepDB	2	pos	1.54878e+06	1.15217e+07	2.67499e+06
M183T473	Mannitol	183.102		472.6	182.079	2.00097	C6H14O6	[M+H]+	Organooxygen compounds	Carbohydrates and carbohydrate conjugates	C00392	Carbohydrate metabolism; Membrane transport; Global and overview maps	69-65-8	HMDB0000765	BioDeepDB	2	pos	2.01892e+06	5.38452e+06	4.4348e+06
M183T429	2-Hydroxy-3-(4-hydroxyphenyl)propanoic acid	183.062		428.9	182.058	18.4418	C9H10O4	[M+H]+			C03672		6482-98-0	HMDB0000755	BioDeepDB	2	pos	1.01917e+06	1.05281e+06	806521
